# Supplementary material for: Metabolic Plasticity of Candida albicans in Response to Different Environmental Conditions
Source: J Fungi (Basel). 2022 Jul 12;8(7):723. doi: 10.3390/jof8070723 (PMC9322845; doi:10.3390/jof8070723)
Supplement: Supplementary file 1 [file jof-08-00723-s001.zip]

Archive with 1 entries (1 files):
- jof-1712272-supplementary.pdf
